# Supplementary material for: Fabrication and Mechanical Performance of Non-Crimp Unidirectional Jute-Yarn Preform-Based Composites
Source: Molecules. 2021 Nov 3;26(21):6664. doi: 10.3390/molecules26216664 (PMC8587098; doi:10.3390/molecules26216664)
Supplement: Supplementary file 1 [file molecules-26-06664-s001.zip]

Archive with 1 entries (1 files):
- molecules-1439462-supplementary.pdf
